# Supplementary material for: How Cells Can Control Their Size by Pumping Ions
Source: Front Cell Dev Biol. 2017 May 8;5:41. doi: 10.3389/fcell.2017.00041 (PMC5420573; doi:10.3389/fcell.2017.00041)
Supplement: Supplementary file 1 [file DataSheet1.zip]

Archive with 3 entries (2 files):
- PLE_Frontiers.m
- __MACOSX/
- __MACOSX/._PLE_Frontiers.m
