# Supplementary material for: How Cells Can Control Their Size by Pumping Ions
Source: Front Cell Dev Biol. 2017 May 8;5:41. doi: 10.3389/fcell.2017.00041 (PMC5420573; doi:10.3389/fcell.2017.00041)
Supplement: Supplementary file 1 [file DataSheet1.zip › PLE_Frontiers.m]

%% PLE_Frontiers - solve the PLEs using charge difference method with simple Euler integration
% the simulation starts with the Na-pump off, which is then turned on 
% at t=ton, the pump is then turned off at t=toff 
% p=pump rate, X = moles of impermeant ion, z = average charge of X 
% all concentrations in M, V in volts, dimensions dm , T=25oC 
% start at area & volume defined by radius (rad, in um ), the volume is allowed to change
% but the area is fixed,  w = calculated cell volume 
% intracellular concentrations = k,na,cl,x
% conductances = gna, gk , gcl 
% extracellular concentrations = ko,nao,clo,
% Oso=extracellular osmolarity, Osi=intracellular osmolarity 
% xo= concentration of impermeant extracellular molecule with average charge = zo
% set Oso, ko, xo and zo, the program calculates nao and clo
% water equilibration is assumed to be instantaneous 
% dt=time step 

% Alan R Kay, Dept Biology, University of Iowa -  alan-kay@uiowa.edu 
%%%%%%%%%%%%%%%%%%%%%%%%%%%%%%%%%%%%%%%%%%%%%%%%%%%%%%%%%%
%%
clear, clc; 
R=25.69*1e-3; F=96485; % R (RT/F) in Volts, Faraday's constant C/mol
n=250; % # points to plot 
Vm=1:n-1; K=1:n-1; Na=1:n-1; Cl=1:n-1; W=1:n-1; X=1:n-1; time=1:n-1;%create plotting arrays
time(1)=0; dt=1e-3;  %zero time, dt time step
tt=6000; ts=tt/n; tit=round(tt/dt);% tt = total time (s)
ton=0; toff=4000; %time when pump turned on & off 
gna=0.001/F ; gk=0.03/F ; gcl=0.02/F; % conductances in S/dm^2
p=0.5e-4/F; %Pump rate (C/dm^2 s) div by F 
ck=2;cna=3;%pump stoichiometry
rad=5; rad=rad*1e-5; %(rad in um convert to dm)
w=(4/3)*pi*rad^3; %vol in liters
Ar=4*pi*rad^2; %area in dm^2
C=1e-4; % unit membrane capacitance F/dm^2
FinvCAr=F/(C*Ar); %(F/C*Area)
Oso=300e-3; ko=3e-3; % set Oso & ko
xo=0, zo=0; %xo is fixed ion outside and zo its charge
clo=(Oso-xo+zo*xo)/2;% calc clo from charge and osmotic balance 
nao=clo-ko-zo*xo; % calc nao 
x=50e-3; z=-1; MX=x*w; % MX number of moles of X
cl=(Oso-2*x)/2 ,  na=0.8*(Oso-cl-x), k=0.2*(Oso-cl-x), %INITIAL INTRA CONCs
ctr=1;t=0; % ctr counter for plotting points, t real time
sw=0;% switch to turn pump on or off
w1=w; %initial volume used for normalization
V =FinvCAr*w*(na+k-cl+z*x) % starting voltage

 for i = 2:tit 
     if (toff>t)&&(t>ton) sw=1 ;
  else sw=0;
      if t>toff sw=0;      
      end; 
    end;
  V =FinvCAr*w*(na+k-cl+z*x);
  invw=1/w;
  dna=-dt*Ar*invw*(gna*(V-R*log(nao/na))+sw*cna*p);%increase in Na during time step dt
  dk=-dt*Ar*invw*(gk*(V-R*log(ko/k))-sw*ck*p);%increase in K during time step dt
  dcl=dt*Ar*invw*(gcl*(V+R*log(clo/cl)));%increase in Cl during time step dt
  na=na+dna; k=k+dk; cl=cl+dcl; % increment concentrations
  Osi=na+k+cl+x; % intracellular osmolarity 
  w2=(w*Osi)/Oso; % correct volume 
  na=(na*w)/w2; k=(k*w)/w2; cl=(cl*w)/w2 ; x=(x*w)/w2; % correct concens 
  w=w2;
  if t>=ctr*ts 
      Vm(ctr)=1000*V; K(ctr)=1000*k; Na(ctr)=1000*na; % save variables for plotting 
      Cl(ctr)=1000*cl; W(ctr)=100*(w/w1);X(ctr)=1000*x; time(ctr)=t; ctr=ctr+1;
  end
  t=t+dt; % increment time 
 end

 figure
 subplot(2,1,1)
plot (time,K,'--k',time,Na,'-r', time,Cl,'-g',time,X,'-b')
legend('K (mM)','Na','Cl','X')
legend('location','northeastoutside');
subplot(2,1,2);
plot(time,W, time, Vm);
legend('% min vol','Vm (mV)')
legend('location','northeastoutside');
